# Supplementary material for: The Acculturation Toolkit: An Orientation for Pediatric International Medical Graduates Transitioning to the United States Medical System
Source: MedEdPORTAL. 2020 Jul 16;16:10922. doi: 10.15766/mep_2374-8265.10922 (PMC7373352; doi:10.15766/mep_2374-8265.10922)
Supplement: Supplementary file 1 — AT Facilitator Overview.docxAT Preworkshop Reflection Questions.docxAT Workshop 1.pptAT Workshop 1 Evaluation.docxAT Workshop 2.pptAT Workshop 2 Role-Play.docxAT Workshop 2 Evaluation.docxAT Workshop 3.pptAT Workshop 3 Role-Play.docxAT Workshop 3 Evaluation.docxAT Workshop 4.pptAT Workshop 4 Role-Play.docxAT Workshop 4 Evaluation.docxAT 1-Year Follow-up Survey.docx [file mep_2374-8265.10922-s001.zip]

Archive with 15 entries (15 files):
- A. AT Facilitator Overview.docx
- B. AT Preworkshop Reflection Questions.docx
- C. AT Workshop 1.ppt
- D. AT Workshop 1 Evaluation.docx
- E. AT Workshop 2.ppt
- F. AT Workshop 2 Role-play.docx
- G. AT Workshop 2 Evaluation.docx
- H. AT Workshop 3.ppt
- I. AT Workshop 3 Role-play.docx
- J. AT Workshop 3 Evaluation.docx
- K. AT Workshop 4.ppt
- L. AT Workshop 4 Role-play.docx
- M. AT Workshop 4 Evaluation.docx
- N. AT 1-Year Follow-up Survey.docx
- _Educational_Summary_Report_10922.pdf
